# Supplementary material for: Synergistic Antibacterial Properties of Silver Nanoparticles and Its Reducing Agent from Cinnamon Bark Extract
Source: Bioengineering (Basel). 2024 May 20;11(5):517. doi: 10.3390/bioengineering11050517 (PMC11117492; doi:10.3390/bioengineering11050517)
Supplement: Supplementary file 1 [file bioengineering-11-00517-s001.zip]

Archive with 1 entries (1 files):
- bioengineering-2975783-supplementary.pdf
